# Supplementary material for: The Candida albicans stress response gene Stomatin-Like Protein 3 is implicated in ROS-induced apoptotic-like death of yeast phase cells
Source: PLoS One. 2018 Feb 1;13(2):e0192250. doi: 10.1371/journal.pone.0192250 (PMC5794166; doi:10.1371/journal.pone.0192250)
Supplement: S1 Table — (XLSX) [file pone.0192250.s005.xlsx]

## Sheet: Table 1 
Results of Slp3p post-translational modification and organelle targeting predictions
Modification or Targeting Sequence	Number of Hits	Peptides	Reference
Lysosome Targeting Sequence	5	ESIELI	1
		YQEV
		YYNI
		KAAMQ
		GYQSF
S-Palmitoylation	4	LGSMFGTCGLFCCLC	2
		FGTCGLFCCLCRNPY
		GTCGLFCCLCRNPYQ
		CGLFCCLCRNPYQEV
SUMOylation	1	KIISAKAELESSK	3
GPI-Lipid Anchor	0
N-terminal Myristoylation	0
C-Mannosylation	0
Prenylation	0
Mitochondria Targeting Sequence	0
References
1. Negi S, Pandey S, Srinivasan SM, Mohammed A, Guda C. LocSigDB: a database of protein localization signals. Database. 2015; bav003. PubMed PMID: 25725059; PubMed Central PMCID: PMC4343182.
2. Ren J, Wen L, Gao X, Jin C, Xue Y, Yao X. CSS-Palm 2.0: an updated software for palmitoylation sites prediction. Protein Eng Des Sel. 2008; 21(11):639-44. PubMed PMID: 18753194; PubMed Central PMCID: PMC2569006.
3. http://www.abgent.com/sumoplot
