# Supplementary material for: The Candida albicans stress response gene Stomatin-Like Protein 3 is implicated in ROS-induced apoptotic-like death of yeast phase cells
Source: PLoS One. 2018 Feb 1;13(2):e0192250. doi: 10.1371/journal.pone.0192250 (PMC5794166; doi:10.1371/journal.pone.0192250)
Supplement: S1 Appendix — (XLSX) [file pone.0192250.s006.xlsx]

## Sheet: 24 hours
Flow Cytometry of Samples Analyzed at 24 Hours
Sample	Replicates
WT
ES26

## Sheet: 48 Hours
Flow Cytometry of Samples Analyzed at 48 Hours
Sample	Replicates
WT
ES26

## Sheet: 72 Hours
Flow Cytometry of Samples Analyzed at 72 Hours
Sample	Replicates
WT
ES26
